# Supplementary material for: The Voice of Emotion across Species: How Do Human Listeners Recognize Animals' Affective States?
Source: PLoS One. 2014 Mar 12;9(3):e91192. doi: 10.1371/journal.pone.0091192 (PMC3951321; doi:10.1371/journal.pone.0091192)
Supplement: Table S1 — Response categories related to the question “What kind of a sound was it?”. (XLS) [file pone.0091192.s001.xls]

## Sheet: Definition of resp. categories
Information:	Subjects often described the sound e.g. "an laughing baby" or "a day on the beach where sea-gulls are crying". Thus, to sort the answers we built up several response categories. A stimulus was classified to the respective response category if the defined words were mentioned. If two words from different categories were mentioned, we used the first mentioned word for classification. If the subject…
Response category	translated spoken words, which were assigned to the respective response category
Human infant	baby/infant, children
	man, woman, human
Chimpanzee	monkey/ape, primate, chimpanzee
Dog	dog, bark
Tree shrew	tree shrew, tupaia, Scandentia
Bird	bird, chirp
	sea-gull
	raptor
	parrot
	pelican
	blackbird
	chick
Rodentia	rodent
	mouse
	hamster
	guinea pig
	small animal
	squirrel
No idea	no idea, I do not know, or participants gave no response
Inanimated objects	vehicle, car, car door, motor, fan belt, motorcycle, tractor, helicopter
	steamroller, steam train
	horse-drawn carriage, horse gallop, clacking hooves
	machine, drill machine, jack-hammer
	saw, scraping
	squeaky, oiled wheel bearing, hinge, wheel, door
	meachnical, technical sounds; crank; crush
	acoustic sounds, wind at the mirkophone, sample
	psycosounds, horrorfilm, monster, witch, screams of ghosts, party whistle, something nasty
	toys
	rolling object, barrel, ball
	curtain
	key
	street sounds, noise from the street, noise
	chatter, scraping, rattling, rustling, hissing, knocking, creaking, back and forth movements
	paper crimping
	defect bell
	blow one's nose
	creaking snow
	siren
	water sounds / sounds of drain
	wing beat
Other animal	animal
	elephant
	lion
	delphin
	horse
	pig
	snake
	rhinoceros
	bat
	frog
	insects
Zoo sounds	zoo, jungle sounds, jungle
Vocalizations but no species was mentioned*	threatening sound, growl, clamor, whinge
	scream, crying
	laughing
	squeak, peep
	howling
	pant
	grunt, vibrate
	cough, swallow
* except bark and chirp which were specific for the respective animal species

## Sheet: Data
	Human infant				Dog				Chimpanzee				Tree shrew
	agonistic		affiliative		agonistic		affiliative		agonistic		affiliative		agonistic		affiliative
Response category	%	N	%	N	%	N	%	N	%	N	%	N	%	N	%	N
Human infant	91.93	27	97.47	28	0.00	0	0.00	0	0.74	3	5.51	12	0.00	0	0.00	0
Dog	0.16	1	0.00	0	97.47	28	99.11	28	0.00	0	37.80	23	0.30	1	0.45	3
Chimpanzee	0.16	1	0.00	0	0.15	1	0.00	0	75.89	24	7.44	7	0.45	2	0.00	0
Tree shrew	0.00	0	0.00	0	0.00	0	0.00	0	0.00	0	0.00	0	0.00	0	0.00	0
Bird	2.17	12	0.15	1	0.00	0	0.15	1	12.05	10	0.00	0	53.57	21	0.89	5
Rodentia	0.62	4	0.00	0	0.00	3	0.00	0	4.17	8	13.69	13	25.15	7	0.45	13
No idea	0.00	0	0.30	0	0.00	0	0.74	0	0.00	0	0.15	1	2.68	13	46.73	1
Inanimated objects	0.00	0	0.00	0	0.15	0	0.00	0	0.89	1	0.30	2	5.65	1	38.99	3
Other animals	3.11	1	0.00	1	0.45	1	0.00	0	4.91	6	5.65	7	8.18	3	7.14	3
Zoo sounds	1.09	6	0.00	1	0.00	0	0.00	3	0.60	3	21.28	19	0.30	6	4.76	24
Vocalizations but no species was mentioned	0.78	5	2.08	0	1.79	1	0.00	0	0.74	1	8.18	12	3.72	4	0.60	24
TOTAL	100.00		100.00		100.00		100.00		100.00		100.00		100.00		100.00
N = number of participants, who reported the response category
% = percentage of stimuli which were labelled with the respective response category
Bold = values of correctly labelled stimuli (used for species recognition index)
